# Supplementary material for: CO-dependent hydrogen production by the facultative anaerobe Parageobacillus thermoglucosidasius
Source: Microb Cell Fact. 2018 Jul 9;17:108. doi: 10.1186/s12934-018-0954-3 (PMC6036681; doi:10.1186/s12934-018-0954-3)
Supplement: Supplementary file 2 — Additional file 2. Annotations of the CODH and [Ni-Fe] hydrogenase loci of P. thermoglucosidasius DSM 2542T. The locus tags, sizes, protein names as well as the functions of the proteins in the three [Ni-Fe] hydrogenase loci and the anaerobic CODH locus of P. thermoglucosidasius DSM 2542T. BlastP data (locus tag, average amino acid identity, bitscore and e-value) for the closest non-Parageobacillus orthologue and the top conserved domain for each P. thermoglucosidasius DSM 2542T protein are shown. [file 12934_2018_954_MOESM2_ESM.xlsx]

## Sheet: Additional file 2
P. thermoglucosidasius DSM 2542T proteins					Orthologous proteins					Conserved domain
Locus_tag	Size (aa)	Protein name	Other names	Function	Organism	Locus_tag	AA ID (%)	E-value	Bitscore	CD Accession	Short name	From	To	E-Value	Bitscore	Superfamily
Hydrogenase 1 - Ni-Fe Group 1d
ALF10690	63	TatA	TatA/TatE	Twin-arginine translocase subunit	A. thermarum AF/04	KIQ94054	91.8367	8e-23	90.9	PRK14861	tatA	1	63	1.14431e-17	68.4571	cl00788
ALF10691	229	TatC	TatC	Twin-arginine translocase subunit	A. thermarum AF/04	KIQ94055	81.9383	3e-136	391	COG0805	TatC	1	229	1.48535e-64	200.539	cl00521
ALF10692	324	PhaA	HyaA/HydA/HupS/HoxK/VthG	[Ni-Fe]-hydrogenase small subunit	A. thermarum AF/04	KIQ94056	90.3125	0	570	COG1740	HyaA	1	297	3.46927e-147	417.98	cl25967
ALF10693	573	PhaB	HyaB/FrhA	[Ni-Fe]-hydrogenase large subunit	A. thermarum AF/04	KIQ94057	90.4014	0	1096	pfam00374	NiFeSe_Hases	40	558	0	935.755	cl21493
ALF10694	261	PhaC	HyaC	[Ni-Fe]-hydrogenase b-type cytochrome subunit	A. thermarum AF/04	KIQ94058	84.2912	2e-166	469	TIGR02125	CytB-hydogenase	40	247	2.1525e-55	176.782	cl23723
ALF10695	159	PhaD	HyaD/HycI/HoxM/HybD	Hydrogenase maturation protease	A. thermarum AF/04	KIQ94059	80.7692	2e-85	256	cd06062	H2MP_MemB-H2up	7	151	3.58033e-58	177.647	cl00477
ALF10696	142	PhaE	-	(2Fe-2S) ferredoxin [predicted]	A. thermarum AF/04	KIQ94060	57.7465	3e-54	176
ALF10697	119	PhaF	HypA/HybF	Hydrogenase maturation nickel metallochaperone	A. thermarum AF/04	KIQ94061	66.9492	6e-53	171	pfam01155	HypA	1	114	4.50408e-33	111.432	cl19201
ALF10698	219	PhaG	HypB	Hydrogenase accessory protein	A. thermarum AF/04	KIQ94062	85.8447	1e-140	401	TIGR00073	hypB	8	211	4.10971e-99	286.216	cl21455
ALF10699	758	PhaH	HypF	[Ni-Fe]-hydrogenase maturation (carbamoyltransferase) protein	A. thermarum AF/04	KIQ94063	70.8058	0	1153	COG0068	HypF	6	754	0	885.186	cl26886
ALF10700	74	PhaI	HypC/HybG/HupF/HypG	[Ni-Fe]-hydrogenase assembly chaperone	A. thermarum AF/04	KIQ94064	83.7838	7e-38	129	pfam01455	HupF_HypC	2	65	3.38325e-26	90.4886	cl00394
ALF10701	369	PhaJ	HypD	[Ni-Fe]-hydrogenase formation protein	A. thermarum AF/04	KIQ94065	77.2358	0	615	pfam01924	HypD	12	365	0	524.252	cl12072
ALF10702	330	PhaK	HypE/HupE	[Ni-Fe]-hydrogenase expression/formation protein	A. thermarum AF/04	KIQ94066	77.2727	0	532	cd02197	HypE	11	298	1.08862e-164	459.993	cl10019
Hydrogenase 2 - Ni-Fe Group 2a
ALF10723	175	PhbA	-	DUF1641 domain-containing protein	A. pallidus 8m3	KZN96688	82.2857	8e-102	299	pfam07849	DUF1641	136	170	2.46876e-06	42.0071	cl26844
ALF10724	135	PhbB	HypA/HybF	Hydrogenase maturation nickel metallochaperone	A. pallidus 8m3	KZN96689	88.0342	2e-68	211	pfam01155	HypA	1	112	3.33349e-39	127.611	cl19201
ALF10725	164	PhbC	HypB	Hydrogenase accessory protein	A. pallidus 8m3	KZN96690	91.9255	1e-103	305	TIGR00073	hypB	1	152	3.23598e-74	220.733	cl21455
ALF10726	317	PhbD	HyaA/HydA/HupS/HoxK/VthG	[Ni-Fe]-hydrogenase small subunit	A. pallidus 8m3	KZN96725	97.7918	0	651	COG1740	HyaA	1	313	6.27671e-111	325.917	cl25967
ALF10727	544	PhbE	HyaB/FrhA	[Ni-Fe]-hydrogenase large subunit	A. pallidus 8m3	KZN96691	94.6691	0	1083	COG0374	HyaB	12	541	7.3839e-153	448.396	cl21493
ALF10728	155	PhbF	HyaD/HycI/HoxM/HybD	Hydrogenase maturation protease (partial)	A. pallidus 8m3	KZN96692	92.2078	8e-99	290	cd06063	H2MP_Cyano-H2up	2	147	1.0763e-74	219.574	cl00477
ALF10729	100	PhbG	HyaD/HycI/HoxM/HybD	Hydrogenase maturation protease (partial)	A. pallidus 8m3	KZN96693	85	3e-48	157
ALF12071	406	PhbH	-	Tetratricopeptide repeat-containing protein	A. pallidus 8m3	KZN96726	85.7143	0	707	pfam13424	TPR_12	296	372	0.00037812	38.5224	cl26181
ALF10731	125	PhbI	-	Hypothetical protein	A. pallidus 8m3	KZN96694	88	1e-73	224
ALF10732	283	PhbJ	NfuA/NifU/NirD	Fe-S cluster biogenesis protein	A. pallidus 8m3	KZN96695	89.3617	1e-179	504	pfam01106	NifU	96	152	6.65127e-27	99.4173	cl26701
ALF10733	366	PhbK	-	NHL repeat-containing protein	A. pallidus 8m3	KZN96696	91.2568	0	692	cd05819	NHL	34	358	5.18857e-33	123.583	cl18310
ALF10734	93	PhbL	HypC/HybG/HupF/HypG	[Ni-Fe]-hydrogenase assembly chaperone	A. pallidus 8m3	KZN96697	91.3978	1e-55	175	COG0298	HypC	1	82	3.26739e-26	92.0519	cl00394
ALF12072	367	PhbM	HypD	[Ni-Fe]-hydrogenase formation protein	A. pallidus 8m3	KZN96727	91.8256	0	705	pfam01924	HypD	14	364	0	669.087	cl12072
ALF10736	344	PhbN	HypE/HupE	[Ni-Fe]-hydrogenase expression/formation protein	A. pallidus 8m3	KZN96698	91.5698	0	632	cd02197	HypE	19	312	6.49022e-140	397.976	cl10019
ALF10737	81	PhbO	NrdH	Thioredoxin	A. pallidus 8m3	KZN96699	90.1235	7e-46	150	cd02976	NrdH	1	61	9.25977e-10	49.5308	cl00388
ALF10738	753	PhbP	HypF	[Ni-Fe]-hydrogenase maturation (carbamoyltransferase) protein	A. pallidus 8m3	KZN96700	84.0213	0	1304	COG0068	HypF	6	747	0	788.116	cl26886
Hydrogenase 3 - Ni-Fe Group 4a
ALF10926	669	PhcA	HyfB	[Ni-Fe]-hydrogenase 4 component B	M. glycerinii NMP	CEP67561	67.7563	0	913	COG0651	HyfB	1	498	1.27585e-78	259.207	cl27709
ALF10925	313	PhcB	HyfC/HycD	Hydrogenase 3 membrane subunit	M. glycerinii NMP	CEP67560	76.9968	7e-165	470	COG0650	HyfC	1	311	8.89127e-77	236.82	cl00469
ALF10924	215	PhbC	HyfE	[Ni-Fe]-hydrogenase 4 component E	M. glycerinii NMP	CEP67559	81.9444	4e-119	346	PRK11492	HyfE	1	215	8.84601e-89	260.273	cl17899
ALF10923	495	PhcD	HyfF	[Ni-Fe]-hydrogenase 4 component F	M. glycerinii NMP	CEP67558	76.7677	0	768	PRK06458	Proton_antipo_M	4	492	0	607.697	cl27709
ALF10922	479	PhcE	HyfD	[Ni-Fe]-hydrogenase 4 component D	M. glycerinii NMP	CEP67557	80.9623	0	795	PRK06525	Proton_antipo_M	2	479	0	600.808	cl27709
ALF10921	574	PhcF	HyfG/HycE	[Ni-Fe]-hydrogenase large subunit	M. glycerinii NMP	CEP67556	83.5069	0	996	COG3261	HycE2	176	555	4.42502e-180	512.648	cl27707
ALF10920	172	PhcG	HyfH	[Ni-Fe]-hydrogenase 4 component H (4Fe-4S ferredoxin)	M. glycerinii NMP	CEP67555	82.0359	1e-97	289	PRK12387	NuoI	1	171	5.50575e-93	267.669	cl25361
ALF10919	247	PhcH	HycG	[Ni-Fe]-hydrogenase small subunit	M. glycerinii NMP	CEP67554	82.4	4e-152	432	COG3260	HycG	14	160	1.22802e-78	233.414	cl17194
ALF10918	143	PhcI	HycH	Formate hydrogenlyase maturation protein	M. glycerinii NMP	CEP67553	69.9301	2e-65	204	PRK15084	HycH	1	135	1.56052e-64	192.869	cl06472
ALF10917	147	PhcJ	HycI	Hydrogenase maturation protease	M. glycerinii NMP	CEP67552	78.6207	1e-81	246	PRK11544	HycI	1	147	1.16084e-80	234.48	cl00477
ALF10916	156	PhcK	HypA	Hydrogenase maturation nickel metallochaperone	A. pallidus 8m3	KZN96689	75.2212	2e-59	189	pfam01155	HypA	43	150	2.2767e-39	128.766	cl19201
ALF10915	231	PhcL	HypB	Hydrogenase accessory protein	A. pallidus 8m3	KZN96690	81.8182	3e-138	395	TIGR00073	HypB	16	223	4.69016e-94	273.89	cl21455
Anaerobic CODH
ALF10929	254	CooC	-	Carbon monoxide dehydrogenase maturation factor	M. glycerinii NMP	CEP67564	81.5261	2e-150	429	COG3640	CooC	1	221	1.31e-68	211.732	cl27521
ALF10928	641	CooS	-	Carbon monoxide dehydrogenase catalytic subunit	M. glycerinii NMP	CEP67563	77.1739	0	1040	cd01915	CODH	10	633	0	875.437	cl23739
ALF10927	162	CooF	-	Carbon monoxide dehydrogenase iron-sulfur protein	M. glycerinii NMP	CEP67562	68.75	1e-76	234	cd10563	CooF_like	6	142	2.98e-51	160.114	cl25360
							76.92
