# Supplementary material for: CO-dependent hydrogen production by the facultative anaerobe Parageobacillus thermoglucosidasius
Source: Microb Cell Fact. 2018 Jul 9;17:108. doi: 10.1186/s12934-018-0954-3 (PMC6036681; doi:10.1186/s12934-018-0954-3)
Supplement: Supplementary file 3 — Additional file 3. Orthologous [Ni-Fe] hydrogenase and anaerobic CODH loci in Parageobacillus and other taxa. The locus size, G+C content, G+C deviation of the orthologous [Ni-Fe] hydrogenase and anaerobic CODH loci of other P. thermoglucosidasius strains and distinct taxa as used in Figs. 2, 3 and 4. The number of protein orthologous and average amino acid identity of these proteins to those encoded on the P. thermoglucosidasius DSM 2542T loci are indicated. [file 12934_2018_954_MOESM3_ESM.xlsx]

## Sheet: Additional file 3
Species	Taxonomy	Genome Acc. #	Locus	G+C content	G+C deviation	Protein orthologues	AAI	Notes
	Phylum; Class; Order; Family		size (kb)	locus (%)	from genome (%)		(%)
Hydrogenase 1 - Ni-Fe Group 1d (Pha)
P. thermoglucosidasius B4168	Firmicutes; Bacilli; Bacillales; Bacillaceae	LQYU01000000	10	44.64	0.84	11 (KYD17053-063)	99.7	Flanked by TatA/C
P. thermoglucosidasius C56YS93	Firmicutes; Bacilli; Bacillales; Bacillaceae	CP002835	10	44.67	0.74	11 (AEH48067-077)	99.58	Flanked by TatA/C
P. thermoglucosidasius GT23	Firmicutes; Bacilli; Bacillales; Bacillaceae	LUCT01000000	10	44.64	0.84	11 (OAO84109-119)	99.7	Flanked by TatA/C
P. thermoglucosidasius M10EXG	Firmicutes; Bacilli; Bacillales; Bacillaceae	IMG2501416905	10	44.64	0.92	11 (Genemark.hmm)	99.49	Flanked by TatA/C
P. thermoglucosidasius TNO09.20	Firmicutes; Bacilli; Bacillales; Bacillaceae	AJJN01000000	10	44.64	0.82	11 (EID44134-144)	99.7	Flanked by TatA/C
P. thermoglucosidasius Y4.1MC1	Firmicutes; Bacilli; Bacillales; Bacillaceae	CP002293	10	44.73	0.72	11 (ADP74788-798)	99.97	Flanked by TatA/C
P. thermoglucosidasius YU	Firmicutes; Bacilli; Bacillales; Bacillaceae	IMG2509276042	10	44.64	0.82	11 (Genemark.hmm)	99.7	Flanked by TatA/C
P. thermoglucosidasius ZCTH02-B4	Firmicutes; Bacilli; Bacillales; Bacillaceae	LZRS01000000	10	44.72	1.31	11 (OUM85410-420)	99.97	Flanked by TatA/C
Parageobacillus sp. NUB3621	Firmicutes; Bacilli; Bacillales; Bacillaceae	AOTZ01000000	10	42.94	-1.43	11 (EZP77460-470)	92.85	Flanked by TatA/C
Anoxybacillus thermarum DSM 17141T	Firmicutes; Bacilli; Bacillales; Bacillaceae	JXTH01000000	10	41.78	-0.18	11 (KIQ94056-066)	81.13	Flanked by TatA/C
Anoxybacillus flavithermus DSM 2641T	Firmicutes; Bacilli; Bacillales; Bacillaceae	CP020815	10	41.42	-0.36	11 (AST07308-318)	81.11	Flanked by TatA/C
Bacillus drentensis DSM 15600T	Firmicutes; Bacilli; Bacillales; Bacillaceae	BCUX01000000	10.1	43.32	4.63	11 (WP_066256878-903)	67.79	Flanked by TatA/C
Bacillus azotoformans DSM 1046T	Firmicutes; Bacilli; Bacillales; Bacillaceae	AJLR01000000	10.1	40.2	2.96	11 (EKN68329-339)	66.97	Flanked by Nickel transporter
Bacillus solimangrovi DSM 27083T	Firmicutes; Bacilli; Bacillales; Bacillaceae	MJEH01000000	10.1	38.22	3.06	11 (OEH92807-817)	64.13	Flanked by TatA/C
Planifilum fulgidum DSM 44945T	Firmicutes; Bacilli; Bacillales;Thermoactinomycetaceae	FOOK01000000	10.1	62.14	3.59	11 (SFG22282-512)	65.69	Flanked by Nickel transporter
Anaerobacillus arseniciselenatis DSM 15340T	Firmicutes; Bacilli; Bacillales; Bacillaceae	MLQQ01000000	10.2	38.5	2.41	11 (OIJ15772-782)	63.59	Flanked by TatA/C
Sporolactobacillus laevolacticus DSM 442T	Firmicutes; Bacilli; Bacillales; Sporolactobacillaceae	AWTC01000000	10.1	48.46	5.74	10 (EST11562-570)	62.18	Flanked by TatA/C; PhaC and PhaD fused
Hydrogenibacillus schlegelii DSM 2000T	Firmicutes; Bacilli; Bacillales; Bacillaceae	JXBB01000000	10.5	64.12	-2.02	11 (WP_066197619-644)	58.84	Flanked by TatA/Nickel-responsive transcriptional regulator NikR
Aneurinibacillus terranovensis DSM 18919T	Firmicutes; Bacilli; Bacillales; Paenibacillaceae	AUMJ01000000	10.1	50.27	5.33	11 (WP_035099635-707)	52.81	-
Heliobacterium modesticalcum DSM 9504T	Firmicutes; Clostridia; Clostridiales; Heliobacteriaceae	FUXM01000000	10.6	62.17	5.19	10 (ABZ04051-060)	51.22	-
Acetonema longum DSM 6540T	Firmicutes; Negativicutes; Selenomonadales; Sporomusceae	AFGF01000000	10.2	55.32	4.96	11 (WP_004573080-251)	45.28	-
Megamonas hypermegale DSM 1672T	Firmicutes; Negativicutes; Selenomonadales; Selenamonadaceae	AUHW01000000	9.9	36.8	3.13	11 (WP_0278890007-017)	43.92	-
Bradyrhizobium japonicum 22	Proteobacteria; Alphaproteobacteria; Rhizobiales; Bradyrhizobiaceae	AXVG01000000	13.9	65.34	0.53	11 (WP_028135605-620)	46.48	Contains 6 additional proteins with predicted role in uptake hydrogenase formation (HupFGHIJK); Flanked by hydrogenase regulatory system HupTUV
Methylomonas methanica MC09	Proteobacteria; Gammaproteobacteria; Methylococcales; Methylococcaceae	NC_015572	18.7	54.54	3.23	25 (WP013818426-450)	45.31	Contains 5 additional proteins with predicted role in uptake hydrogenase formation (HupFGHJK)
Rhodobacter sphaeroides WS8N	Proteobacteria; Alphaproteobacteria; Rhodobacterales; Rhodobacteraceae	NC_009429	15.9	69.92	2.23	17 (WP_011910299-315)	45.89	Contains 6 additional proteins with predicted role in uptake hydrogenase formation (HupEFGHJK); Flanked by hydrogenase regulatory system HupTUV
Azorhizobium caulinodans DSM 5975T	Proteobacteria; Alphaproteobacteria; Rhizobiales; Xanthobacteraceae	NC_009937	15.7	68.37	1.05	16 (WP_012169128-143)	45.12	Contains 5 additional proteins with predicted role in uptake hydrogenase formation (HupFGHJK); Flanked by hydrogenase regulatory system HupTUV
Parabacteroides goldsteinii CL02T12C30	Bacteroidetes; Bacteroidia; Bacteroidales; Tannerellaceae	AGZO01000000	10.2	52.74	9.24	12 (WP_007653237-252)	46.09	-
Coprobacter fastidiosus DSM 26242T	Bacteroidetes; Bacteroidia; Bacteroidales; Barnsiellaceae	AWWG01000000	10.2	40	1.66	10 (WP_022602544-557)	45.62	Contains 7 additional proteins with predicted role in uptake hydrogenase formation (HupEFGHIJK)
Barnesiella intestinihominis DSM 21032T	Bacteroidetes; Bacteroidia; Bacteroidales; Barnsiellaceae	ADLE01000000	10.1	47.35	3.44	10 (WP_008862330-239)	45.48	-					PhaB	362	572
Niastella koreensis DSM 17620T	Bacteroidetes; Chitinophagia; Chitinophagales; Chitinophagaceae	LWBO01000000	10.4	51.86	6.99	13 (WP_014217546-556)	45.75	-					PhaD	63	150
Mucilaginibacter paludis DSM 18603T	Bacteroidetes; Sphingobacteria; Sphingobacteriales; Sphingobacteriaceae	CM001403	10.4	46.04	3.18	10 (EHQ29315-324)	45.14	Flanked by Nickel transporter (NicA only)
Flavobacterium johnsoniae DSM 2604T	Bacteroidetes; Flavobacteria; Flavobacteriales; Flavobacteriaceae	FRAO01000000	10.8	36.08	2.04	11 (WP_012025879-889)	44.3	Flanked by Nickel transporter (NicA only)					PhaC	97	209
Hydrogenase 2 - Ni-Fe Group 2a (Phb)
P. thermoglucosidasius B4168	Firmicutes; Bacilli; Bacillales; Bacillaceae	LQYU01000000	15.1	48.34	4.54	16 (KYD17006-022)	99.53
P. thermoglucosidasius C56YS93	Firmicutes; Bacilli; Bacillales; Bacillaceae	CP002835	15.1	48.32	4.39	16 (AEH48030-044)	99.73
P. thermoglucosidasius GT23	Firmicutes; Bacilli; Bacillales; Bacillaceae	LUCT01000000	15.1	48.34	4.54	16 (OAO84062-079)	99.53
P. thermoglucosidasius M10EXG	Firmicutes; Bacilli; Bacillales; Bacillaceae	IMG2501416905	15.1	48.45	4.73	16 (Genemark.hmm)	99.6
P. thermoglucosidasius TNO09.20	Firmicutes; Bacilli; Bacillales; Bacillaceae	AJJN01000000	15.1	48.34	4.52	16 (EID44095-108)	99.53
P. thermoglucosidasius Y4.1MC1	Firmicutes; Bacilli; Bacillales; Bacillaceae	CP002293	15.1	48.38	4.37	16 (ADP74748-765)	99.73
P. thermoglucosidasius YU	Firmicutes; Bacilli; Bacillales; Bacillaceae	IMG2509276042	15.1	48.34	4.52	16 (Genemark.hmm)	99.53
P. thermoglucosidasius ZCTH02-B4	Firmicutes; Bacilli; Bacillales; Bacillaceae	LZRS01000000	15.1	48.35	4.94	16(OUM91778-793)	99.69
Aeribacillus pallidus 8m3	Firmicutes; Bacilli; Bacillales; Bacillaceae	LWBR01000000	15.3	46.36	7.49	16 (WP_063387608-620)	91.66
Parageobacillus sp. NUB3621	Firmicutes; Bacilli; Bacillales; Bacillaceae	AOTZ01000000	15.2	47.77	3.4	17 (EZP77495-509)	94.97	Contains additional gene coding for hypothetical protein of unknown function
Parageobacillus sp. W-2	Firmicutes; Bacilli; Bacillales; Bacillaceae	LXMA010000000	15.6	48.23	5.1	17 (OAT71238-252)	95.08	Contains additional gene coding for nickel transporter NicO
Parageobacillus toebii DSM 18751	Firmicutes; Bacilli; Bacillales; Bacillaceae	NDYL01000000	15.5	47.18	5.61	17 (WP_089097591-604)	93.21	Contains additional gene coding for nickel transporter NicO
Aneurinibacillus terranovensis DSM 18919T	Firmicutes; Bacilli; Bacillales; Paenibacillaceae	AUMJ01000000	12.7	52.52	7.58	15 (WP_027417147-161)	84.58	Lacks phbK gene coding for NHL domain containing protein
Effusibacillus lacus DSM 27172T	Firmicutes; Bacilli; Bacillales; Alicyclobacillaceae	BDUF01000000	15.7	54.15	4.47	18 (WP_096180839-851)	83.61	Lacks phbG gene coding for second hydrogen maturation protease; Contains additional genes coding for HupF hydrogenase maturation factor, Nickel transporter NicO and phosphoheptose isomerase GmhA
Alicyclobacillus macrosporangiidus CPP55	Firmicutes; Bacilli; Bacillales; Alicyclobacillaceae	JNIL01000000	15.6	57.08	-5.24	18 (WP_029421082-099)	80.44	Contains additional genes coding for HupF hydrogenase maturation factor and phosphoheptose isomerase GmhA. Flanked by Nickel transport HupN
Ureibacillus thermosphaericus A1	Firmicutes; Bacilli; Bacillales; Planococcaceae	AP018335	12.1	41.09	4.75	14 (WP_096550092-102)	68.57	Lacks phbK gene coding for NHL domain containing protein and phbO gene coding for a thioredoxin. Flanked by genes coding for nickel transporter NikABCDE
Hydrogenibacillus schlegelii DSM 2000T	Firmicutes; Bacilli; Bacillales; Bacillaceae	JXBB01000000	12.1	66.12	-0.02	16 (WP_066203585-623)	73.9	Lacks phbO gene coding for a thioredoxin and phbP coding for hydrogenase maturation (carbamoyltransferase) protein. Contains genes coding for partial HupN nickel transporter and HupF hydrogenase maturation factor. Flanked by phosphoheptose isomerase GmhA
Kyrpidia tusciae DSM 2912T	Firmicutes; Bacilli; Bacillales; Alicyclobacillaceae	CP002017	16.5	61.77	2.66	19 (AGD07170-187)	76.15	Contains additional genes coding for HupF hydrogenase maturation factor, Nickel transporter NicO and phosphoheptose isomerase GmhA
Thermus thermophilus SG0.5JP17-16	Deinococcus-Thermus; Deinococci; Thermales; Thermaceae	CP002778	20.6	65.02	-3.6	25 (WP_0145113178-338)	72.76	Contains additional genes coding for HupF hydrogenase maturation factor, hydrogenase expression/formation protein HypE, partial hydrogenase formation protein HypD, nickel transporter HupN and phosphoheptose isomerase GmhA. Also contains genes coding for sigma factor SigK and anti-sigma factor RskA, a transposase and PigL-family N-acetylglucosaminylphosphatidylinositol de-N-acetylase
Sulfobacillus acidophilus DSM 10332T	Firmicutes; Clostridia; Clostridiales; Clostridiales Incertae Sedis	CP003180	15.3	53.33	-3.42	17 (AEW07001-016)	65.9	Lacks phbI coding for formate hydrogenlyase maturation. Contains additional genes coding for hypothetical proteins of unknown function
Roseiflexus castenholzii DSM 13941T	Chloroflexi; Chloroflexia; Chloroflexales; Roseiflexaceae	NC_009767	14	61.71	1.02	16 (WP_041332257-272)	55.4	Lacks phbO gene coding for a thioredoxin and phbP coding for hydrogenase maturation (carbamoyltransferase) protein. Contains genes coding for additional orthologue of the TPR-domain containing protein PhbH and a hypothetical protein of unknown function
Chloroflexus aggregans DSM 9485T	Chloroflexi; Chloroflexia; Chloroflexales; Chloroflexaceae	NC_011831	15.3	58.72	2.29	15 (WP_012615773-787)	55.4	Lacks phbO gene coding for a thioredoxin. Low orthology for PhbA
Gemmatimonas aurantiaca DSM 14586T	Gemmatimonadetes; Gemmatimonadales; Gemmatimonadaceae	NC_012489	16.8	64.22	-0.05	17 (WP_012681893-909)	52.48	Lacks phbO gene coding for a thioredoxin. Flanked by Nickel transport protein NicO. Contains two genes coding for two component sensor kinase
Mycobacterium smegmatis DSM 43756T	Actinobacteria; Corynebacteriales; Mycobacteriaceae	LN831039	14.5	67.79	0.46	15 (WP_003893632-646)	50.04	Lacks phbG coding for second hydrogen maturation protein, phbI coding for formate hydrogenlyase maturation protein and phbO coding for thioredoxin. Lower orthology PhbA. Contains two additional gene coding for hypothetical proteins of unknown function
Gordonia rhizosphera DSM 44383T	Actinobacteria; Corynebacteriales; Gordoniaceae	BAHC01000000	15.3	68.98	1.98	15 (WP_006335045-077)	49.3	Lacks phbG coding for second hydrogen maturation protein and phbO coding for thioredoxin. Lower orthology PhbA and PhbB. Contains additional gene coding for AraC-type transcriptional regulator
Streptomyces thermoautotrophicus DSM 41605T	Actinobacteria; Streptomycetales; Streptomycetaceae	JYIJ01000000	17.2	69.78	-1.19	19 (WP_066887555-596)	54.86	Lacks phbG gene coding for second hydrogen maturation protease and phbO coding for a thioredoxin.Contains additional genes coding for HupF hydrogenase maturation factor, phosphoheptose isomerase GmhA, an AraC-type transcriptional regulator and one hypothetical proteins of unknown function. Low orthology for PhbA
Pseudonocardia thermophila DSM 43832T	Actinobacteria; Pseudonocardiales; Pseudonocardiaceae	FRAP01000000	18.5	72.54	-0.39	20 (WP_073456798-813)	54.47	Lacks phbG gene coding for second hydrogen maturation protease, phbI coding for formate hydrogenlyase maturation protein and phbO coding for a thioredoxin.Contains additional genes coding for HupF hydrogenase maturation factor, phosphoheptose isomerase GmhA, an AraC-type transcriptional regulator and three hypothetical proteins of unknown function
Novosphingobium pentaromativorans DSM 17173T	Proteobacteria; Alphaproteobacteria; Sphingomonadales; Sphingomonadaceae	AGFM01000000	15.2	61.25	-1.82	19 (EHJ58199-217)	50.41	Lacks phbA gene coding for hydrogenase 4 component B, phbI coding for formate hydrogenlyase maturation protein and phbO coding for a thioredoxin. Contains addition genes coding for phosphoheptose isomerase GmhA, nickel transport protein NicO and four hypothetical proteins of unknown function.
Acidithiobacillus thiooxidans CLST	Proteobacteria; Acidithiobacillia; Acidothiobacillales; Acidithiobacillaceae	LGYM01000000	14.7	56.95	4.31	18 (WP_081577121-138)	50.15	Lacks phbA gene coding for hydrogenase 4 component B, phbI coding for formate hydrogenlyase maturation protein and phbO coding for a thioredoxin. Contains addition genes coding for phosphoheptose isomerase GmhA and four hypothetical proteins of unknown function
Nitrospira moscoviensis DSM 10035T	Nitrospirae; Nitrospirales; Nitrospiraceae	CP011801	15.5	58.81	-3.18	18 (WP_053379274-288)	50	Lacks phbA gene coding for hydrogenase 4 component B, phbG gene coding for second hydrogen maturation protease, phbI coding for formate hydrogenlyase maturation protein and phbO coding for a thioredoxin. HupF hydrogenase maturation factor and phosphoheptose isomerase GmhA.
Bradyrhizobium canariense UBMA171	Proteobacteria; Alphaproteobacteria; Rhizobiales; Bradyrhizobiaceae	NAFD01000000	15	59.52	-3.46	18 (WP_085359201-225)	49.41	Lacks phbA gene coding for hydrogenase 4 component B, phbI coding for formate hydrogenlyase maturation protein and phbO coding for a thioredoxin. Contains addition genes coding for phosphoheptose isomerase GmhA and four hypothetical proteins of unknown function. Flanked by nickel transport protein NicO
Methylocapsa acidiphila DSM 13967T	Proteobacteria; Alphaproteobacteria; Rhizobiales; Beijerinckiaceae	ATYA01000000	14	64.28	2.43	16 (WP_026607800-813)	49.16	Lacks phbA gene coding for hydrogenase 4 component B, phbI coding for formate hydrogenlyase maturation protein and phbO coding for a thioredoxin. Contains additional genes coding for three hypothetical proteins of unknown function
Hydrogenase 3 - Ni-Fe Group 4a (Phc)			11.9	47	3.11
P. thermoglucosidasius B4168	Firmicutes; Bacilli; Bacillales/Bacillaceae	LQYU01000000	11.9	46.89	3.09	12 (KYD18273-283)	99.56
P. thermoglucosidasius C56YS93	Firmicutes; Bacilli; Bacillales/Bacillaceae	CP002835	11.9	47.02	3.09	12 (AEH47841-851)	99.51
P. thermoglucosidasius GT23	Firmicutes; Bacilli; Bacillales/Bacillaceae	LUCT01000000	11.9	46.89	3.09	12 (OAO88834-844)	99.56
P. thermoglucosidasius M10EXG	Firmicutes; Bacilli; Bacillales/Bacillaceae	IMG2501416905	11.9	46.96	3.24	12 (Genemark.hmm)	99.4
P. thermoglucosidasius TNO09.20	Firmicutes; Bacilli; Bacillales/Bacillaceae	AJJN01000000	11.9	46.89	3.07	12 (EID44397-407)	99.56
P. thermoglucosidasius Y4.1MC1	Firmicutes; Bacilli; Bacillales/Bacillaceae	CP002293	11.9	47.2	3.19	12 (ADP74579-590)	96.85
P. thermoglucosidasius YU	Firmicutes; Bacilli; Bacillales/Bacillaceae	IMG2509276042	11.9	46.89	3.07	12 (Genemark.hmm)	99.56
P. thermoglucosidasius ZCTH02-B4	Firmicutes; Bacilli; Bacillales/Bacillaceae	LZRS01000000	11.9	47.04	3.63	12 (OUM93384-395)	99.74
Moorella glycerini NMP	Firmicutes; Clostridia; Thermoanaerobacterales; Thermoanaerobacteraceae	CELZ01000000	10.6	55.28	1.48	10 (WP_054936696-713)	76.91	Lacks phcKL genes coding for hydrogenase accessory factor protein B and hydrogenase nickel metallochaperone. Flanked by genes coding for carbon monoxide dehydrogenase CooFSC and hydrogenase accessory proteins HypABCDEF
Moorella thermoacetica DSM 21394	Firmicutes; Clostridia; Thermoanaerobacterales; Thermoanaerobacteraceae	MDCC01000000	11.7	55.6	-1.41	12 (WP_075516354-369)	76.75	Flanked by genes coding carbon monoxide dehydrogenase CooFS
Thermanaeromonas toyohensis DSM 14490T	Firmicutes; Clostridia; Thermoanaerobacterales; Thermoanaerobacteraceae	LT838272	10.6	53.43	3.93	10 (WP_084664066-088)	77.21	Lacks phcKL genes coding for hydrogenase accessory factor protein B and hydrogenase nickel metallochaperone. Flanked by genes coding for carbon monoxide dehydrogenase CooFSC and hydrogenase accessory proteins HypA
Caldanaerobacter subterraneus subsp. tengcongensis DSM 15242T	Firmicutes; Clostridia; Thermoanaerobacterales; Thermoanaerobacteraceae	AE008691	10.5	42.7	5.13	10 (WP_011025904-910)	70.87	Lacks phcKL genes coding for hydrogenase accessory factor protein B and hydrogenase nickel metallochaperone. Flanked by genes coding for carbon monoxide dehydrogenase CooFSC
Caldanaerobacillus subterraneus subsp. yonseiensis DSM 1377T	Firmicutes; Clostridia; Thermoanaerobacterales; Thermoanaerobacteraceae	AXDC01000000	10.5	42.38	4.83	10 (WP_022587806-814)	70.57	Lacks phcKL genes coding for hydrogenase accessory factor protein B and hydrogenase nickel metallochaperone. Flanked by genes coding for carbon monoxide dehydrogenase CooFSC
Thermoanaerobacter sp. YS13	Firmicutes; Clostridia; Thermoanaerobacterales; Thermoanaerobacteraceae	JOOI01000000	16.6	39.83	5.81	15 (WP_042833362-369)	70.33	Lacks phcKL genes coding for hydrogenase accessory factor protein B and hydrogenase nickel metallochaperone. Flanked by genes coding for carbon monoxide dehydrogenase CooFSC. phcD reading frame disrupted by transposon integration and contains two additional genes coding for transposases
Moorella thermoacetica DSM 11768	Firmicutes; Clostridia; Thermoanaerobacterales; Thermoanaerobacteraceae	MIHH01000000	10.6	52.07	-3.6	10 (WP_071520781-793)	73.65	Lacks phcKL genes coding for hydrogenase accessory factor protein B and hydrogenase nickel metallochaperone. Flanked by genes coding for formate dehydrogenases FdhH, electron transporter HydN, formate assimilation protein FdhD, formate transporter FdhC and hydrogenase accessory proteins HypABCDEF
Moorella thermoacetica DSM 12993	Firmicutes; Clostridia; Thermoanaerobacterales; Thermoanaerobacteraceae	MDDD01000000	10.6	52.06	-3.74	10 (WP_071549726-737)	73.72	Lacks phcKL genes coding for hydrogenase accessory factor protein B and hydrogenase nickel metallochaperone. Flanked by genes coding for formate dehydrogenases FdhH, electron transporter HydN, formate assimilation protein FdhD, formate transporter FdhC and hydrogenase accessory proteins HypABCDEF
Moorella thermoacetica Y72	Firmicutes; Clostridia; Thermoanaerobacterales; Thermoanaerobacteraceae	BARR01000000	10.6	52.04	-3.85	10 (GAF25398-413)	73.72	Lacks phcKL genes coding for hydrogenase accessory factor protein B and hydrogenase nickel metallochaperone. Flanked by genes coding for formate dehydrogenases FdhH, electron transporter HydN, formate assimilation protein FdhD, formate transporter FdhC and hydrogenase accessory proteins HypABCDEF
Moorella thermoacetica DSM 12797	Firmicutes; Clostridia; Thermoanaerobacterales; Thermoanaerobacteraceae	MIIF01000000	10.6	52.08	-3.53	10 (WP_025773392-403)	73.72	Lacks phcKL genes coding for hydrogenase accessory factor protein B and hydrogenase nickel metallochaperone. Flanked by genes coding for formate dehydrogenases FdhH, electron transporter HydN, formate assimilation protein FdhD, formate transporter FdhC and hydrogenase accessory proteins HypABCDEF
Moorella thermoacetica DSM 6867	Firmicutes; Clostridia; Thermoanaerobacterales; Thermoanaerobacteraceae	MDDB01000000	10.6	52.05	-3.78	10 (WP_011393663-678)	73.59	Lacks phcKL genes coding for hydrogenase accessory factor protein B and hydrogenase nickel metallochaperone. Flanked by genes coding for formate dehydrogenases FdhH, electron transporter HydN, formate assimilation protein FdhD, formate transporter FdhC and hydrogenase accessory proteins HypABCDEF
Moorella thermoacetica ATCC 39073	Firmicutes; Clostridia; Thermoanaerobacterales; Thermoanaerobacteraceae	NC_007644	11.1	52.03	-3.76	10 (YP_0431007-023)	73.59	Lacks phcKL genes coding for hydrogenase accessory factor protein B and hydrogenase nickel metallochaperone. Flanked by genes coding for formate dehydrogenases FdhH, electron transporter HydN, formate assimilation protein FdhD, formate transporter FdhC and hydrogenase accessory proteins HypABCDEF
Moorella thermoacetica DSM 2955T	Firmicutes; Clostridia; Thermoanaerobacterales; Thermoanaerobacteraceae	CP012370	10.6	52.05	-3.76	10 (WP_011393663-678)	73.59	Lacks phcKL genes coding for hydrogenase accessory factor protein B and hydrogenase nickel metallochaperone. Flanked by genes coding for formate dehydrogenases FdhH, electron transporter HydN, formate assimilation protein FdhD, formate transporter FdhC and hydrogenase accessory proteins HypABCDEF
Moorella thermoacetica DSM 7417	Firmicutes; Clostridia; Thermoanaerobacterales; Thermoanaerobacteraceae	MDDE01000000	10.6	51.97	-3.9	10 (WP_071555218-230)	73.59	Lacks phcKL genes coding for hydrogenase accessory factor protein B and hydrogenase nickel metallochaperone. Flanked by genes coding for formate dehydrogenases FdhH, electron transporter HydN, formate assimilation protein FdhD, formate transporter FdhC and hydrogenase accessory proteins HypABCDEF
Moorella thermoacetica DSM 103132	Firmicutes; Clostridia; Thermoanaerobacterales; Thermoanaerobacteraceae	CP017019	10.6	52.12	-2.98	10 (WP_0569591097-124)	73.45	Lacks phcKL genes coding for hydrogenase accessory factor protein B and hydrogenase nickel metallochaperone. Flanked by genes coding for formate dehydrogenases FdhH, electron transporter HydN, formate assimilation protein FdhD, formate transporter FdhC and hydrogenase accessory proteins HypABCDEF
Moorella thermoacetica DSM 103284	Firmicutes; Clostridia; Thermoanaerobacterales; Thermoanaerobacteraceae	CP017237	10.6	52.18	-3.76	10 (WP_071542282-93)	73.59	Lacks phcKL genes coding for hydrogenase accessory factor protein B and hydrogenase nickel metallochaperone. Flanked by genes coding for carbon monoxide dehydrogenase CooFSC and hydrogenase accessory proteins HypABCDEF
Calderihabditans maritimus DSM 26464T	Firmicutes; Clostridia; Thermoanaerobacterales; Thermoanaerobacteraceae	BDGJ01000000	9.1	48.67	1.51	9 (WP_088552686-694)	60.27	Lacks phcE gene coding for hydrogenase 4 component D and phcKL genes coding for hydrogenase accessory factor protein B and hydrogenase nickel metallochaperone. Flanked by genes coding for formate dehydrogenases FdhH and FdhN, formate hydrogenase accessory protein FdhE, electron transporters HydN, NrfD and HybA.
Thermacetogenium phaeum DSM 12270T	Firmicutes; Clostridia; Thermoanaerobacterales; Thermoanaerobacteraceae	NC_018870	11.2	58.46	4.58	10 (WP_015051657-665)	57.69	Lacks phcE gene coding for hydrogenase 4 component D and phcKL genes coding for hydrogenase accessory factor protein B and hydrogenase nickel metallochaperone. Flanked by genes coding for formate dehydrogenases FdhH and FdhN. Contains additional gene coding for a transposase where PhcE is usually situated.
Uliginosibacterium gangwonense DSM 18521T	Proteobacteria; Betaproteobacteria; Rhodocyclales; Zoogloeaceae	AREX01000000	10.7	60.48	3.91	(WP_18609259-278)	54.04	Lacks phcKL genes coding for hydrogenase accessory factor protein B and hydrogenase nickel metallochaperone.
Paludibacterium yongneupense DSM 18731T	Proteobacteria; Betaproteobacteria; Neisseriales; Chromobacteriaceae	AUGZ01000000	10.6	64.6	2.37	10 (WP_028536381-396)	53.74	Lacks phcKL genes coding for hydrogenase accessory factor protein B and hydrogenase nickel metallochaperone. Flanked by genes coding for formate dehydrogenase FdhH, electron transporter HydN (two copies), formate transporter FocA and hydrogenase accessory proteins HypABCDEF
Yersinia enterocolitica 8081	Proteobacteria; Gammaproteobacteria; Enterobacteriales; Yersiniaceae	NC_008800	10.9	53.18	5.91	10 (YP_001006986-997)	53.6	Lacks phcKL genes coding for hydrogenase accessory factor protein B and hydrogenase nickel metallochaperone, phcJ gene located elswhere on chromosome. Flanked by genes coding for formate dehydrogenase FdhH, electron transporter HydN, formate dehydrogenase transcriptional activator FlhA, formate transporter FocA, and hydrogenase accessory proteins HypABC
Escherichia coli K-12 str. MG1655	Proteobacteria; Gammaproteobacteria; Enterobacteriales; Enterobacteriaceae	NC_000913	10.1	54.46	3.68	9 (NP_416976-985)	50.55	Lacks phcKL genes coding for hydrogenase accessory factor protein B and hydrogenase nickel metallochaperone, phcJ gene located elswhere on chromosome. Flanked by genes coding for electron transporter HydN, formate dehydrogenase transcriptional activator FlhA and formate transporter FocA
Azospirillum halopraeferens DSM 3675T	Proteobacteria; Alphaproteobacteria; Rhodospirillales; Rhodospirillaceae	AUCF01000000	10.7	68.12	-2.59	10 (WP_029010105-116)	54.25	Lacks phcKL genes coding for hydrogenase accessory factor protein B and hydrogenase nickel metallochaperone. Flanked by genes coding for formate dehydrogenase FdhH, electron transporter HydN, molybdenum co-factor biosynthesis protein MoaA, and hydrogenase accessory proteins HypABCD-HupE-MobB
Rhodopseudomonas palustris BAL398	Proteobacteria; Alphaproteobacteria; Rhizobiales; Bradyrhizobiaceae	JXXE01000000	10.6	64.26	0.05	10 (WP_044410466-487)	52.56	Lacks phcKL genes coding for hydrogenase accessory factor protein B and hydrogenase nickel metallochaperone. Flanked by genes coding for formate dehydrogenase FdhH, electron transporter HydN, formate transporter FocA and hydrogenase accessory proteins HypA
Anaerobic CODH
P. thermoglucosidasius B4168	Firmicutes; Bacilli; Bacillales/Bacillaceae	LQYU01000000	3.3	48.96	5.16	3 (KYD18270-272)	99.91	Flanks [Ni-Fe] group 4a hydrogenase
P. thermoglucosidasius C56YS93	Firmicutes; Bacilli; Bacillales/Bacillaceae	CP002835	3.3	49.05	5.12	3 (AEH47838-840)	99.43	Flanks [Ni-Fe] group 4a hydrogenase
P. thermoglucosidasius GT23	Firmicutes; Bacilli; Bacillales/Bacillaceae	LUCT01000000	3.3	48.96	5.16	3 (OAO88845-847)	99.91	Flanks [Ni-Fe] group 4a hydrogenase
P. thermoglucosidasius M10EXG	Firmicutes; Bacilli; Bacillales/Bacillaceae	IMG2501416905	3.3	49.12	5.4	3 (Genemark.hmm)	97.96	Flanks [Ni-Fe] group 4a hydrogenase
P. thermoglucosidasius TNO09.20	Firmicutes; Bacilli; Bacillales/Bacillaceae	AJJN01000000	3.3	48.96	5.14	3 (EID44394-396)	99.91	Flanks [Ni-Fe] group 4a hydrogenase
P. thermoglucosidasius Y4.1MC1	Firmicutes; Bacilli; Bacillales/Bacillaceae	CP002293	3.3	49.01	5	3 (ADP74576-578)	100	Flanks [Ni-Fe] group 4a hydrogenase
P. thermoglucosidasius YU	Firmicutes; Bacilli; Bacillales/Bacillaceae	IMG2509276042	3.3	48.96	5.14	3 (Genemark.hmm)	99.91	Flanks [Ni-Fe] group 4a hydrogenase
P. thermoglucosidasius ZCTH02-B4	Firmicutes; Bacilli; Bacillales/Bacillaceae	LZRS01000000	3.3	49.1	5.69	3 (OUM93396-398)	97.87	Flanks [Ni-Fe] group 4a hydrogenase
Moorella glycerini NMP	Firmicutes; Clostridia; Thermoanaerobacterales; Thermoanaerobacteraceae	CELZ01000000	3.5	60.51	6.71	3 (WP_054936714-716)	75.59	Flanks [Ni-Fe] group 4a hydrogenase
Moorella thermoacetica DSM 21394	Firmicutes; Clostridia; Thermoanaerobacterales; Thermoanaerobacteraceae	MDCC01000000	2.4	63.72	6.71	2 (WP_075516370-371)	75.37	Flanks [Ni-Fe] group 4a hydrogenase
Caldanaerobacillus subterraneus subsp. yonseiensis DSM 13777T	Firmicutes; Clostridia; Thermoanaerobacterales; Thermoanaerobacteraceae	AXDC01000000	3.2	46.7	9.15	3 (WP_022587815-817)	72.95	Flanks [Ni-Fe] group 4a hydrogenase
Caldanaerobacter subterraneus subsp. tengcongensis DSM 15242T	Firmicutes; Clostridia; Thermoanaerobacterales; Thermoanaerobacteraceae	AE008691	3.5	54.47	16.9	3 (WP_011025911-913)	75.69	Flanks [Ni-Fe] group 4a hydrogenase
Thermanaeromonas toyohensis DSM 14490T	Firmicutes; Clostridia; Thermoanaerobacterales; Thermoanaerobacteraceae	LT838272	3.8	57.09	7.59	3 (WP_084664091-093)	76.31	Flanks [Ni-Fe] group 4a hydrogenase
Carboxydothermus hydrogenoformans DSM 6800T (CODH-2)	Firmicutes; Clostridia; Thermoanaerobacterales; Thermoanaerobacteraceae	CP000141	2.5	48.89	6.84	2 (WP_011343033-034)	66.32	-
Desulfurispora thermophila DSM 16022T	Firmicutes; Clostridia; Clostridiales; Peptococcaceae	AWQN01000000	2.5	69.29	14.11	2 (WP_018086202-203)	59.26	Flanks NAD/FAD-dependent oxidoreductase with putative role in oxidative stress response
Desulfovirgula thermocuniculi DSM 16036T	Firmicutes; Clostridia; Thermoanaerobacterales; Thermoanaerobacteraceae	AUBR01000000	2.4	64.15	2.76	2 (WP_035106850-851)	58.43	-
Desulfotomaculum alcoholivorax DSM 16058T	Firmicutes; Clostridia; Clostridiales; Peptococcaceae	AUMW01000000	2.4	55.43	8.51	2 (WP_027366450-451)	55.46	Flanks NAD/FAD-dependent oxidoreductase with putative role in oxidative stress response
Sporomusa silvacetica DSM 10669T	Firmicutes; Negativicutes; Selemonadales; Sporomusaceae	LSKL01000000	2.5	50.48	7.53	2 (WP_094603622-623)	58.76	Flanks [Fe-Fe] group A H2 evolving hydrogenase - HndACD-NuoI
Carboxydothermus hydrogenoformans DSM 6800T (CODH-4)	Firmicutes; Clostridia; Thermoanaerobacterales; Thermoanaerobacteraceae	CP000141	2.4	46.61	4.56	2 (WP_011343665-666)	49.68	Flanks NAD/FAD-dependent oxidoreductase with putative role in oxidative stress response
Carboxydocella sporoproducens DSM 16521T	Firmicutes; Clostridia; Clostridiales; Family XVI Incertae Sedis	FUXM01000000	3.4	45.73	-3.37	3 (WP_078665970-972)	52.79	Flanks [Ni-Fe] group 4c H2 evolving hydrogenase - CooMKLXUH-HypA
Thermosinus carboxydivorans DSM 14886T	Firmicutes; Negativicutes; Selemonadales; Sporomusaceae	AAWL01000000	3.5	44.49	-7.01	3 (WP_007288855-857)	52.66	Flanks [Ni-Fe] group 4c H2 evolving hydrogenase - CooMKLXUH-HypA
Carboxydothermus hydrogenoformans DSM 6800T (CODH-1)	Firmicutes; Clostridia; Thermoanaerobacterales; Thermoanaerobacteraceae	CP000141	3.3	45.22	3.17	3 (WP_011344718-728)	52.24	Flanks [Ni-Fe] group 4c H2 evolving hydrogenase - CooMKLXUH-HypA
Calderihabitans maritimus DSM 26464T	Firmicutes; Clostridia; Thermoanaerobacterales; Thermoanaerobacteraceae	BDGJ01000000	3.4	44.36	-2.8	3 (WP_088553703-705)	52.5	Flanks [Ni-Fe] group 4c H2 evolving hydrogenase - CooMKLXUH
Geobacter pickeringi DSM 17153T	Proteobacteria; Deltaproteobacteria; Desulfuromonadales; Geobacteriaceae	CP009788	3.4	69.7	7.43	3 (WP_039743310-312)	53.18	Flanks [Ni-Fe] group 4c H2 evolving hydrogenase - CooUOH
Rhodopseudomonas palustris BisB18	Proteobacteria; Alphaproteobacteria; Rhizobiales; Bradyrhizobiaceae	NC_007925	3.4	65.9	0.94	3 (WP_011474898-900)	52.23	Flanks [Ni-Fe] group 4c H2 evolving hydrogenase - CooMKLXUH-HypA
Rhodospirillum rubrum DSM 467T	Proteobacteria; Alphaproteobacteria; Rhodospirillales; Rhodospirillaceae	NC_007643	3.4	63.78	-1.67	3 (YP_426514-516)	50.87	Flanks [Ni-Fe] group 4c H2 evolving hydrogenase - CooMKLXUH
Citrobacter amalonaticus Y19	Proteobacteria; Gammaproteobacteria; Enterobacteriales; Enterobacteriaceae	CP011132	3.3	59.57	6.15	3 (WP_046483193-196)	48.68	Flanks [Ni-Fe] group 4c H2 evolving hydrogenase - CooMKLXUH-HypABCDE-HupE
Salmonella enterica subsp. enterica serovar Senftenberg SS209	Proteobacteria; Gammaproteobacteria; Enterobacteriales; Enterobacteriaceae	CAQ01000000	3.3	57.4	5.67	3 (WP_000684039-001804738)	48.56	Flanks [Ni-Fe] group 4c H2 evolving hydrogenase - CooMKLXUH-HypABC
Desulfitobacterium hafniense DSM 10664T	Firmicutes; Clostridia; Clostridiales; Peptococcaceae	NC_011830	3.3	53.6	6.06	3 (WP_015944791-793)	50.32	-
Clostridium pasteurianum BC1	Firmicutes; Clostridia; Clostridiales; Clostridiaceae	NC_0121182	3.4	32.13	1.55	3 (WP_015614756-757)	48.26	Flanks [Fe-Fe] group B H2 evolving hydrogenase - HydM/nickel transporter HoxN
Alkaliphilus metalliredigens QYMF	Firmicutes; Clostridia; Clostridiales; Clostridiaceae	NC_009633	3.4	39.25	2.43	3 (WP_012064842-844)	47.96	-
Selenihalanaerobacter shriftii ATCC BAA-73T	Firmicutes; Clostridia; Halanaerobiales; Halobacteroidaceae	FUWM01000000	3.2	35.22	3.61	3 (WP_078809179-181)	48.12	-
